# Supplementary material for: Spatiotemporal Patterns of Aquatic Product Risks in China Based on Entropy-Weighted TOPSIS
Source: Foods. 2025 Dec 11;14(24):4263. doi: 10.3390/foods14244263 (PMC12733135; doi:10.3390/foods14244263)
Supplement: Supplementary file 1 [file foods-14-04263-s001.zip]

Archive with 1 entries (1 files):
- foods-4009929-supplementary.pdf
